# Supplementary material for: Sugar-Pucker Force-Induced Transition in Single-Stranded DNA
Source: Int J Mol Sci. 2021 Apr 29;22(9):4745. doi: 10.3390/ijms22094745 (PMC8124619; doi:10.3390/ijms22094745)
Supplement: Supplementary file 1 [file ijms-22-04745-s001.zip]

Archive with 1 entries (1 files):
- ijms-1193567-supplementary.pdf
